# Supplementary material for: Comparison of bactericidal and cytotoxic activities of trichogin analogs
Source: Data Brief. 2015 Dec 17;6:359–67. doi: 10.1016/j.dib.2015.12.006 (PMC4706618; doi:10.1016/j.dib.2015.12.006)
Supplement: Supplementary file 1 — Supplementary material [file mmc1.zip]

Archive with 7 entries (7 files):
- coi_disclosure_Biondi.pdf
- coi_disclosure_De Zotti.pdf
- coi_disclosure_Formaggio.pdf
- coi_disclosure_Malachin.pdf
- coi_disclosure_Papini.pdf
- coi_disclosure_Peggion.pdf
- coi_disclosure_Tavano.pdf
